# Supplementary material for: Evaluation of the Effects of Instant Cascara Beverage on the Brain-Gut Axis of Healthy Male and Female Rats
Source: Nutrients. 2023 Dec 25;16(1):65. doi: 10.3390/nu16010065 (PMC10780800; doi:10.3390/nu16010065)
Supplement: Supplementary file 1 [file nutrients-16-00065-s001.zip]

Archive with 1 entries (1 files):
- nutrients-2781196-supplementary.pdf
